# Supplementary material for: A Logic Model of Neuronal-Glial Interaction Suggests Altered Homeostatic Regulation in the Perpetuation of Neuroinflammation
Source: Front Cell Neurosci. 2018 Oct 15;12:336. doi: 10.3389/fncel.2018.00336 (PMC6196274; doi:10.3389/fncel.2018.00336)
Supplement: Supplementary file 4 [file Table_4.XLSX]

## Sheet: Model raw RNA seq counts
A Logic Model of Neuronal-Glial Interaction Suggests Altered Homeostatic Regulation in the Perpetuation of Neuroinflammation
Travis J.A. Craddock*, Lindsay T. Michalovicz, Kimberly A. Kelly, Mark A. Rice Jr., Diane B. Miller, Nancy G. Klimas, Mariana Morris, James P. O’Callaghan, Gordon Broderick
* Correspondence: Travis J.A. Craddock: tcraddock@nova.edu
Table 4: Raw RNA Seq Counts for GWI Mouse Model Measures Corresponding to the Neuro-Immune Network Model
IDENTIFIER	Saline 1	Saline 2	Saline 3	Saline 4	DFP 1	DFP 2	DFP 3	DFP 4	Cort 1	Cort 2	Cort 3	Cort 4	Cort+DFP 1	Cort+DFP 2	Cort+DFP 3	Cort+DFP 4	Cort+DFP 5
Tnf	1.0271	1.087	0	0	5.4252	6.2053	5.9578	3.77	4.9182	1.1696	6.2112	4.2876	15.7062	2.7597	18.5817	15.9624	30.3556
Il6	3.0812	3.2609	3.174	1.0471	11.7545	11.3764	7.66	1.885	2.4591	1.1696	1.2422	0	4.6195	2.7597	6.757	0.939	5.2038
Ccl2	3.0812	1.087	1.058	0	90.4196	117.901	125.965	126.295	1.2295	0	3.7267	0	24.0212	9.199	152.876	97.6526	189.939
Il1b	4.1083	5.4349	7.406	6.2827	9.9462	4.1369	5.1067	9.425	11.0659	11.6962	7.4534	8.5752	87.77	22.9975	81.9283	43.1925	45.0997
Lif	24.6498	19.5655	9.522	20.9422	22.6049	28.9582	24.6824	24.4579	11.0659	5.8481	7.4534	10.7189	12.9345	12.8786	59.1235	35.6808	70.2515
Osm	4.1083	0	3.174	1.0471	14.4671	7.2396	8.5112	7.54	3.6886	3.5089	1.2422	2.1438	15.7062	1.8398	30.4064	14.0845	31.2229
Vegfa	1937.06	1996.71	2108.67	1977.99	1989.53	2173.88	2026.51	2390.02	1684.54	1805.9	2181.38	1791.08	1765.84	1786.39	1684.54	1906.89	1882.91
Bdnf	682.994	709.751	859.109	829.47	1131.21	799.661	1334.37	733.265	662.085	552.063	684.472	738.289	805.636	765.219	931.685	635.681	892.94
Igf1	201.306	213.047	227.058	237.129	357.157	291.64	393.216	326.105	173.206	185.97	242.161	190.797	289.151	216.176	311.302	302.376	313.131
Cd200	2155.6	2207.69	2172.05	2261.73	2048.21	2079.64	2100.61	1852.04	2300.48	2217.74	2208.58	2222.14	2169.34	1914.22	2206.7	1762.44	1918.57
Gfap	1750.13	1266.33	1816.59	1343.44	2940.43	3208.95	4036.47	2942.49	1110.28	1126.35	1459.44	1018.3	1720.29	852.747	2208.68	2422.56	1942.76
Il4	1.0271	2.1739	2.116	0	2.7126	0	0.8511	0.9425	2.4591	1.1696	0	0	0	0.9199	0	0.939	1.7346
